# Supplementary material for: Mapping the availability of translated versions of posttraumatic stress disorder screening questionnaires for adults: A scoping review
Source: Eur J Psychotraumatol. 2022 Nov 25;13(2):2143019. doi: 10.1080/20008066.2022.2143019 (PMC9724641; doi:10.1080/20008066.2022.2143019)
Supplement: Supplemental Material [file ZEPT_A_2143019_SM9911.xlsx]

## Sheet: review_170605_export_cleaned 2
Study ID	Title	DOI / Pubmed	Lead author contact details	Year of Publication	Source Questionnaire	Target population	Target setting	Target language	Country of study site	Sample size	Percentage of females	Translation	Translation - description	Qualitative evaluation (pilot testing of the adapted questionnaire, qualitative interviews, face validity etc)	Qualitative evaluation - description	Quantitative evaluation/Dimensionality (confirmatory factor analysis, bifactor modeling, measurement invariance testing etc)	Quantitative evaluation/Dimensionality - description	Quantitative evaluation/Reliability (internal consistency, test-retest reliability etc)	Quantitative evaluation/Reliability - description	Quantitative evaluation/Performance (diagnostic accuracy, correlation with another screening questionnaire etc.)	Quantitative evaluation/Performance - description	Access	E-Mail / Link
Nickerson 2015	Emotion dysregulation mediates the relationship between trauma exposure, post-migration living difficulties and psychological outcomes in traumatized refugees			2015	Posttraumatic Diagnostic Scale (PDS)	Forcibly displaced	Mixed	Arabic & Farsi &Tamil & German & English & Turkish	Switzerland	134	21.6	Forward & Backward						Yes	Consistency (Cronbach)			On request	a.nickerson@unsw.edu.au
Odenwald 2007	Screening for posttraumatic stress disorder among Somali ex-combatants: a validation study	10.1186/1752-1505-1-10	michael.odenwald@uni-konstanz.de	2007	Posttraumatic Diagnostic Scale (PDS)	Post-conflict/ Veteran	Community	Somali	Somalia	135	1.5	Forward & Backward						Yes	Consistency (Cronbach)	Yes	ROC CIDI	No
Ertl 2010	Validation of a mental health assessment in an African conflict population.	10.1037/a0018810	verena.ertl@uni-bielefeld.de	2010	Posttraumatic Diagnostic Scale (PDS)	Post-conflict/ Veteran	Community	Luo	Uganda	504	56.9	Forward & Backward						Yes	Consistency (Cronbach)	Yes	ROC with CAPS-5	No
Carvalho 2015	Portuguese version of the PTSD Checklist-Military Version (PCL-M)-II: Diagnostic utility	10.1590/1516-4446-2013-1319	teresacarvalho.psi@gmail.com	2015	PTSD Checklist (PCL)	Post-conflict/ Veteran	Community	Portuguese	Portugal	86	0							Yes	Consistency (Cronbach)	Yes	ROC Kappa	No
Tay 2017	Assessing the factorial structure and measurement invariance of PTSD by gender and ethnic groups in Sri Lanka: An analysis of the modified Harvard Trauma Questionnaire (HTQ)	10.1016/j.janxdis.2017.02.001	alvin.tay@unsw.edu.au	2017	Harvard Trauma Questionnaire DSM-5 (HTQ-5)	Post-conflict/ Veteran	Community	Sinhalese	Sri Lanka	4260	71.3	Forward & Backward		Yes	Pilot	Yes	CFA					No
Semage 2013	Cross-cultural and factorial validity of PTSD Check List-Military Version (PCL-M) in Sinhalese language	10.3402/ejpt.v4i0.19707	saveen70@yahoo.com	2013	PTSD Checklist (PCL)	Post-conflict/ Veteran	Community	Sinhalese	Sri Lanka	1586	0	Forward & Backward	Panel/Team	Yes	Pilot	Yes	CFA	Yes	Consistency (Cronbach)	Yes	ROC Clinical	No
Silove 2014	Effects of recurrent violence on post-traumatic stress disorder and severe distress in conflict-affected Timor-Leste: a 6-year longitudinal study		d.silove@unsw.edu.au	2014	Harvard Trauma Questionnaire (HTQ)	Post-conflict/ Veteran	Community	Tetum	Timor-Leste	1022	53.7	Forward & Backward		Yes	Pilot					Yes	Diagnostic accuracy compared with SCID	No
Jang 2016	Application of short screening tools for post-traumatic stress disorder in the Korean elderly population	10.4306/pi.2016.13.4.406	sleepkang@bohun.or.kr	2016	Primary Care PTSD Screen (PC-PTSD)	Post-conflict/ Veteran	Clinical	Korean	Korea	140	0	Forward & Backward		Yes	Pilot			Yes	Consistency (Cronbach) & test-retest	Yes	Diagnostic accuracy Correlation with SCID ROC analysis	No
Carvalho 2015	Portuguese version of the PTSD Checklist-Military Version (PCL-M)-I: Confirmatory factor analysis and reliability	10.1016/j.psychres.2014.11.055	teresacarvalho.psi@gmail.com	2015	PTSD Checklist (PCL)	Post-conflict/ Veteran	Clinical	Portuguese	Portugal	660	0	Forward & Backward				Yes	CFA	Yes	Consistency (Cronbach) & test-retest			No
Hollander 2007	The validity of screening instruments for posttraumatic stress disorder, depression, and other anxiety symptoms in Tajikistan	10.1097/NMD.0b013e318159604b	Solvig.Ekblad@stressforskning.su.se	2007	Harvard Trauma Questionnaire (HTQ)	Post-conflict/ Veteran	Clinical	Russian	Tajikistan	75	40	Forward & Backward		Yes	Pilot					Yes	Compared with structured interviews	No
Schubert 2016	The Effectiveness of Eye Movement Desensitization and Reprocessing Therapy to Treat Symptoms Following Trauma in Timor Leste	10.1002/jts.22084	s.schubert@murdoch.edu.au	2016	Harvard Trauma Questionnaire (HTQ)	Post-conflict/ Veteran	Clinical	Tetun	Timor Leste	23	69.6	Forward & Backward						Yes	Consistency (Cronbach)			No
Olff 2020	Screening for consequences of trauma - an update on the global collaboration on traumatic stress	10.1080/20008198.2020.1752504	m.olff@amsterdamumc.nl	2020	Global Psychotrauma Screen (GPS)	Mixed	Mixed	Arabic & German & Indonesian	Netherlands Germany Indonesia	84 & 40 & 129	56 87.5 60.5	Forward & Backward		Yes	Pilot			Yes	Consistency (Cronbach)	Yes	correlation CAPS, PCL-5	ONLINE	https://de.global-psychotrauma.net/gps
Su 2020	Dimensionality of DSM-5 PTSD symptoms: Validation of the Chinese version of the posttraumatic diagnostic scale for DSM-5 across multiple trauma samples	10.1016/j.janxdis.2020.102261	suyijen@ntu.edu.tw	2020	Posttraumatic Diagnostic Scale -5 (PDS-5)	Mixed	Mixed	Chinese	Taiwan	138 & 403 & 181 & 91 & 90	58.7 65.8 55.2 44.0 100	Forward & Backward				Yes	CFA	Yes	Consistency (Cronbach) & test-retest	Yes	Correlation PDS5	On Request	suyijen@ntu.edu.tw
Vang 2021	Validation of ICD-11 PTSD and DSO using the International Trauma Questionnaire in five Clinical samples recruited in Denmark	10.1080/20008198.2021.1894806	mlvang@health.sdu.dk	2021	International Trauma Questionnaire (ITQ)	Mixed	Mixed	Danish	Denmark	385 & 147 & 111 & 178 & 385	85.6 100 41.4 73.6 48.5	Forward & Backward				Yes	CFA	Yes	Consistency (Cronbach)	Yes		ONLINE	https://www.traumameasuresglobal.com/_files/ugd/be25b4_90a72d644c484b4eae5be68e58b65747.pdf
Hyland 2018	Are posttraumatic stress disorder (PTSD) and complex-PTSD distinguishable within a treatment-seeking sample of Syrian refugees living in Lebanon?	10.1017/gmh.2018.2	philip.hyland@ncirl.ie	2018	International Trauma Questionnaire (ITQ)	Forcibly displaced	Clinical	Arabic	Lebanon	110	80.2	Forward & Backward				Yes	LCA	Yes	Consistency (Cronbach)			ONLINE	https://www.traumameasuresglobal.com/_files/ugd/be25b4_cd992d204d744075a1c4429842960e84.pdf
Vallieres 2018	ICD-11 PTSD and complex PTSD amongst Syrian refugees in Lebanon: the factor structure and the Clinical utility of the International Trauma Questionnaire	10.1111/acps.12973	fvallier@tcd.ie	2018	International Trauma Questionnaire (ITQ)	Forcibly displaced	Community	Arabic	Lebanon	112	80.2	Forward & Backward		Yes	qualitative interviews	Yes	CFA	Yes	Composite reliability			ONLINE	https://www.traumameasuresglobal.com/_files/ugd/be25b4_cd992d204d744075a1c4429842960e84.pdf
Acarturk 2021	Prevalence and predictors of common mental disorders among Syrian refugees in Istanbul, Turkey: a cross-sectional study	10.1007/s00127-020-01941-6	Ceren Acarturk, arturk@ku.edu.tr	2021	PTSD Checklist for DSM-5 (PCL-5)	Forcibly displaced	Community	Arabic	Turkey	1678	52					Yes	CFA	Yes	Consistency (Cronbach) & Rho			No
Regev 2019	Sorrow shared is halved? War trauma experienced by others and mental health among Darfuri asylum seekers	10.1016/j.psychres.2019.01.049	slonim@bgu.ac.il	2019	PTSD Checklist (PCL)	Forcibly displaced	Community	Arabic	Israel	330	19.7	Forward & Backward		Yes	Pilot			Yes	test-retest			No	slonim@bgu.ac.il
Hecker 2018	Differential associations among PTSD and complex PTSD symptoms and traumatic experiences and postmigration difficulties in a culturally diverse refugee sample	10.1002/jts.22342	tobias.hecker@uni-bielefeld.de	2018	International Trauma Questionnaire (ITQ)	Forcibly displaced	Community	Arabic & Turkish & Tamil & French & German & Spanish	Switzerland	94	14.9	Forward & Backward						Yes	Consistency (Cronbach)			ONLINE	https://www.traumameasuresglobal.com/itq
Yuval 2021	A Functional Network Perspective on Posttraumatic Stress in Refugees: Implications for Theory, Classification, Assessment, and Intervention	10.1177/1363461520965436	abernstein@psy.haifa.ac.il	2021	Harvard Trauma Questionnaire (HTQ)	Forcibly displaced	Community	Arabic (Sudanese) & Tigrinya	Israel	148	0	Forward & Backward		Yes	Pilot	Yes	Network estimation	Yes	Consistency (Cronbach)			No
Grassi 2021	Psychometric Properties of the Syrian Arabic Version of the Impact of Event Scale-Revised in the Context of the Syrian Refugee Crisis	10.1002/jts.22667	mmurgia@units.it	2021	Impact of Event Scale - Revised (IES-R)	Forcibly displaced	Community	Arabic (Syrian)	Turkey	288	57.2	Forward & Backward		Yes	Panel/Team	Yes	CFA & Measurement invariance	Yes	Consistency (Cronbach)			No
Renner 2006	Cross-cultural validation of measures of traumatic symptoms in groups of asylum seekers from Chechnya, Afghanistan, and West Africa	10.2224/sbp.2006.34.9.1101	walter.renner@uni-klu.ac.at	2006	Harvard Trauma Questionnaire (HTQ) & Impact of Event Scale - Revised (IES-R)	Forcibly displaced	Community	Chechnyan Farsi	Austria	150	from 8 to 50 multiple studies	Forward & Backward						Yes	Consistency (Cronbach)	Yes	ROC CAPS	No
Ichikawa 2006	Cross-cultural use of the predetermined scale cutoff points in refugee mental health research	10.1007/s00127-005-0016-2	masao@m.u-tokyo.ac.jp	2006	Harvard Trauma Questionnaire (HTQ)	Forcibly displaced	Community	Dali	Japan	55	Not reported							Yes	Consistency (Cronbach)	Yes	score vs algorithm	No
Mordeno 2016	PTSD factor structure and relationship with self-construal among internally displaced persons	10.1016/j.janxdis.2016.10.013	nalipay.mjn@pnu.edu.ph	2016	PTSD Checklist for DSM-5 (PCL-5)	Forcibly displaced	Community	Filipino-Tagalog	Philippines	460	72.8	Forward & Backward				Yes	CFA	Yes	Consistency (rho)			No
Mollica 1992	The Harvard Trauma Questionnaire: Validating a cross-cultural instrument for measuring torture, trauma, and posttraumatic stress disorder in Indochinese refugees	10.1097/00005053-199202000-00008		1992	Harvard Trauma Questionnaire (HTQ)	Forcibly displaced	Community	Khmer & Lao & Vietnamese	USA	91	62.6	Forward & Backward						Yes	Consistency (Cronbach) & Interrater Reliability & test-retest	Yes	sens spez correlation with other PTSD questionnaire	No
Halcon 2004	Trauma and Coping in Somali and Oromo Refugee Youth	10.1016/j.jadohealth.2003.08.005	halco001@umn.edu	2004	PTSD Checklist (PCL)	Forcibly displaced	Community	Oromo & Somali	USA	338	38.8	Forward & Backward						Yes	Consistency (Cronbach)			No
McDonald 2019	Comparing factor models of posttraumatic stress disorder (PTSD) with Somali refugee youth in Kenya: An item response theory analysis of the PTSD Checklist-Civilian Version	10.1037/trm0000175	smcdonald3@vcu.edu	2018	PTSD Checklist (PCL)	Forcibly displaced	Community	Somali	Kenya	250	57.2	Forward & Backward				Yes	Dimensionality analysis IRT	Yes	Rasch analysis			No
Bentley 2014	Religiosity and posttraumatic stress in a sample of East African refugees	10.1080/13674676.2013.784899	jacob.bentley@gmail.com	2014	Harvard Trauma Questionnaire (HTQ)	Forcibly displaced	Community	Somali	United States	79	25.4	Forward & Backward		Yes	Panel/Team			Yes	Consistency (Cronbach)			No
Perera 2013	A longitudinal study of demographic factors associated with stressors and symptoms in African refugees	10.1111/ajop.12047	pere0167@umn.edu	2013	PTSD Checklist (PCL)	Forcibly displaced	Community	Somali and Oromo	USA	437	48.74	Forward & Backward		Yes	Pilot			Yes	Consistency (Cronbach)			No
Mayer 2020	Relations between traumatic life events and mental health of Eritrean asylum-seeking mothers and their children's mental health	10.1016/j.childyouth.2020.105244	yaelmayer10@gmail.com	2020	PTSD Checklist (PCL)	Forcibly displaced	Community	Tigrinya	Israel	18	100	Forward & Backward						Yes	Consistency (Cronbach)			No
Chukwuorji 2017	Role of event centrality and emotion regulation in posttraumatic stress disorder symptoms among internally displaced persons	10.1080/10615806.2017.1361936	johnbosco.chukwuorji@unn.edu.ng	2017	Harvard Trauma Questionnaire (HTQ)	Forcibly displaced	Community	Tiv	Nigeria	859	49.5	Forward & Backward		Yes	Conceptual fidelity	Yes	Factor	Yes	Consistency (Cronbach)			ONLINE	https://osf.io/ghcs8/
Cheung 2019	Patterns of somatic distress among internally displaced persons in Ukraine: Analysis of a cross-sectional survey	10.1007/s00127-019-01652-7	bayard.roberts@lshtm.ac.uk	2019	PTSD Checklist for DSM-5 (PCL-5)	Forcibly displaced	Community	Ukrainian & Russian	Ukraine	2203	68.1							Yes	Consistency (Cronbach)			ONLINE	https://af22a459-c039-4ba8-9a14-a6426addc3b6.filesusr.com/ugd/be25b4_322d31e2597746ccac1098a8a8f2210f.docx?dn=1.%20PCL-5%20Ukrainian.docx
Fawzi 1997	The validity of posttraumatic stress disorder among Vietnamese refugees	10.1023/a:1024812514796		1997	Harvard Trauma Questionnaire (HTQ)	Forcibly displaced	Community	Vietnamese	USA	74	Not reported					Yes	PCA	Yes	Consistency (Cronbach)			No
Nickerson 2019	The association between visa insecurity and mental health, disability and social engagement in refugees living in Aust	10.1080/20008198.2019.1688129	a.nickerson@unsw.edu.au	2019	Posttraumatic Diagnositic Scale (PDS)	Forcibly displaced	Community	Arabic, Farsi, Tamil	Australia	1085	0.429	Forward & Backward		Yes	Pilot			Yes	Consistency (Cronbach)			On request	a.nickerson@unsw.edu.au AND b.liddell@unsw.edu.au
Specker 2022	An experimental investigation of spontaneous emotion regulation variability, negative affect, and posttraumatic stress disorder among traumatized refugees	10.1037/tra0001217	p.specker@psy.unsw.edu.au	2022	PTSD Symptom Scale - Interview (PSS-I)	Forcibly displaced	Clinical	Arabic & Farsi & Tamil	Australia	82	34.1	Forward & Backward						Yes	Consistency (Cronbach)			On request	a.nickerson@unsw.edu.au
Kleijn 2001	Posttraumatic stress symptoms in refugees: assessments with the Harvard Trauma Questionnaire and the Hopkins symptom Checklist-25 in different languages		jehovens@wxs.nl	2001	Harvard Trauma Questionnaire (HTQ)	Forcibly displaced	Clinical	Farsi & Serbo-Croation & Russian	Netherlands	64 & 121 & 62 & 24	19							Yes	Consistency (Cronbach)			No
deFouchier 2012	Validation of a French adaptation of the Harvard Trauma Questionnaire among torture survivors from sub-Saharan African countries	10.3402/ejpt.v3i0.19225	louis.jehel@chu-fortdefrance.fr	2012	Harvard Trauma Questionnaire (HTQ)	Forcibly displaced	Clinical	French	England and France	52	44	Forward & Backward	Brislins method					Yes	Consistency (Cronbach)	Yes	Criterion validity compared with SCID	No
Lhewa 2007	Validation of a tibetan translation of the hopkins symptom checklist-25 and the harvard trauma questionnaire	10.1177/1073191106298876		2007	Harvard Trauma Questionnaire (HTQ)	Forcibly displaced	Clinical	Tibetan	USA	57	21.1	Forward & Backward						Yes	Consistency (Cronbach)	Yes	ROC analysis SCID	No
Asukai 2002	Reliability and validity of the Japanese-language version of the impact of event scale-revised (IES-R-J): four studies of different traumatic events	10.1097/00005053-200203000-00006		2002	Impact of Event Scale - Revised (IES-R)	Civilian	Mixed	Japanese	Japan	487 & 73 & 86 & 658	9 52 60 44					Yes	Cluster analysis	Yes	Consistency (Cronbach) & test-retest			No
Seo 2008	Reliability and validity of the Korean version of the Davidson Trauma Scale	10.1016/j.comppsych.2007.10.007	alberto@catholic.ac.kr	2008	Davidson Trauma Scale (DTS)	Civilian	Mixed	Korean	Korea	93 & 73 & 88	51.6 38 56.8	Forward & Backward				Yes	CFA	Yes	Consistency (Cronbach) & test-retest	Yes	Correaltion with CAPS & ROC MINI	No
Shin 2009	Depression and PTSD in Pashtun Women in Kandahar, Afghanistan	10.1016/S1976-1317(09)60020-7	sungjae@snu.ac.kr	2009	Impact of Event Scale - Revised (IES-R)	Civilian	Community	Pashto	Afghanistan	125	100	Forward & Backward		Yes	Pilot			Yes	Consistency (Cronbach)			ONLINE	https://osf.io/7q5my/
Norris 2008	Assessing reliability and validity of the Arabic language version of the Post-traumatic Diagnostic Scale (PDS) symptom items	10.1016/j.psychres.2007.09.005.	Aroian@wayne.edu	2008	Posttraumatic Diagnostic Scale (PDS)	Civilian	Community	Arabic	USA	453	100	Forward & Backward						Yes	Consistency (Cronbach) & test-retest			No
Zheng 2020	Cultural variations in resilience capacity and posttraumatic stress: A tri-cultural comparison	10.1177/1069397119887669	pzheng@elmira.edu	2020	PTSD Checklist for DSM-5 (PCL-5)	Civilian	Community	Chinese	USA China Hong Kong	558	79.2	Forward & Backward						Yes	Consistency (Cronbach)			No
Tay 2017	The role of grief symptoms and a sense of injustice in the pathways to post-traumatic stress symptoms in post-conflict Timor-Leste	10.1017/S2045796016000317	alvin.tay@unsw.edu.au	2017	Harvard Trauma Questionnaire (HTQ)	Civilian	Community	Tetum	Timor-Leste	2964	51	Forward & Backward		Yes	Pilot			Yes	Consistency (Cronbach)			No
Alhalal 2017	Reliability and validity of the Arabic PTSD Checklist Civilian Version (PCL-C) in women survivors of intimate partner violence	DOI: 10.1002/nur.21837	ealhalal@ksu.edu.sa	2017	PTSD Checklist (PCL)	Civilian	Clinical	Arabic	Saudi Arabia	299	100			Yes	Pilot	Yes	CFA	Yes	Consistency (Cronbach)			On Request	ealhalal@KSU.EDU.SA
Gilbar 2018	ICD-11 complex PTSD among Israeli male perpetrators of intimate partner violence: Construct validity and risk factors	10.1016/j.janxdis.2018.01.004	ohad.gilbar@biu.ac.il	2018	International Trauma Questionnaire (ITQ)	Civilian	Mixed	Hebrew	Israel	234	0	Forward & Backward				Yes	CFA	Yes	Consistency (tau)			ONLINE	https://www.traumameasuresglobal.com/_files/ugd/be25b4_05b0e197335a41f3a557944d05457956.pdf
King 2009	Factor structure of posttraumatic stress disorder as measured by the Impact of Event Scale‚ÄìRevised: Stability across cultures and time.	10.1037/a0016990	danking@bu.edu	2009	Impact of Event Scale - Revised (IES-R)	Civilian	Mixed	Hebrew	Israel	235	45	Forward & Backward				Yes	Measurement invariance	Yes	Consistency (Cronbach)			No
Donat 2019	Translation and cross-cultural adaptation of the international trauma questionnaire for use in Brazilian Portuguese	10.1590/1516-3180.2019.0066070519	juliacdonat@gmail.com	2019	International Trauma Questionnaire (ITQ)	Civilian	Mixed	Brazilian Portuguese	Brazil	35	62.9	Forward & Backward	Panel/Team	Yes	Comprehension			Yes	Interrater Reliability			ONLINE	https://www.traumameasuresglobal.com/_files/ugd/be25b4_5ee5a5239b2a42d29576743b7e3229ff.pdf
Myers 2015	Cumulative burden of lifetime adversities: Trauma and mental health in low-SES African Americans and Latino/as.	10.1037/a0039077	hector.f.myers@vanderbilt.edu	2015	Posttraumatic Diagnostic Scale (PDS)	Civilian	Mixed	Spanish	USA	500 (English and Spanish )	56.6	Forward & Backward				Yes			Consistency (Cronbach)			No
Boysan 2017	Psychometric properties of the Turkish version of the PTSD Checklist for Diagnostic and Statistical Manual of Mental Disorders, Fifth Edition (PCL-5)	10.1080/24750573.2017.1342769	pguzelozdemir@yahoo.com	2017	PTSD Checklist for DSM-5 (PCL-5)	Civilian	Mixed	Turkish	Turkey	462	61						CFA	Yes	Composite reliability	Yes	Correlations with non PTSD scales for convergent validity ROC curve for optimal cut-off scores specificity and sensitivity.	No
Bahari 2015	Translation and validation of the Malay Post Traumatic Stress Disorder Checklist for civilians		rafidahbahari@cybermed.edu.my	2015	PTSD Checklist (PCL)	Civilian	Emergency Department	Malay	Malaysia	63	20.6	Forward & Backward	Panel/Team	Yes	Face validity & Pilot	Yes	EFA	Yes	Consistency (Cronbach) & test-retest			No
Ghezeljeh 2013	Translation and psychometric evaluation of Persian versions of burn specific pain anxiety scale and impact of event scale	10.1016/j.burns.2013.02.008	najafi_t@tums.ac.ir	2013	Impact of Event Scale - Revised (IES-R)	Civilian	Emergency Department	Persian	Iran	55	45.5	Forward & Backward	Panel/Team	Yes	Face validity & Content Validitiy & Pilot			Yes	Consistency (Cronbach)			No
Orlando 2002	Differential item functioning in a Spanish translation of the PTSD checklist: Detection and evaluation of impact	10.1037//1040-3590.14.1.50	orlando@rand.org	2002	PTSD Checklist (PCL)	Civilian	Emergency Department	Spanish	USA	386	6	Forward & Backward				Yes	CFA	Yes	Results of differential item functioning			No
Wu 2003	The development of the Chinese version of Impact of Event Scale--Revised (CIES-R)	10.1007/s00127-003-0611-x	wukyk@ha.org.hk	2003	Impact of Event Scale - Revised (IES-R)	Civilian	Emergency Department	Chinese	Hong Kong	116	44.8	Forward & Backward		Yes	face validity	Yes	PCA	Yes	Consistency (Cronbach) & test-retest			No
Caamaño 2011	Adaptación y validación de la versión chilena de la escala de impacto de evento-revisada (EIE-R)	10.4067/S0034-98872011000900008	luis.gonzalezb@uss.cl	2011	Impact of Event Scale Revised (IES-R)	Civilian	Emergency Department	Spanish	Chile	278	0.536			Yes	Pilot	Yes	EFA	Yes	Temporal stability			No
Olff 2021	Mental health responses to COVID-19 around the world	10.1080/20008198.2021.1929754	m.olff@amsterdamumc.nl	2021	Global Psychotrauma Screen (GPS)	Civilian	Community	21 languages	21	7034	74							Yes	Consistency (Cronbach)			ONLINE	https://de.global-psychotrauma.net/gps
Finkelstein 2016	Resource loss, resource gain, PTSD, and dissociation among ethiopian immigrants in Israel	10.1111/sjop.12295	michalfi@netvision.net.il	2016	Harvard Trauma Questionnaire (HTQ)	Civilian	Community	Amharic	Israel	478	46.1	Forward & Backward		Yes	Pilot			Yes	Consistency (Cronbach)			No
Alghamdi 2020	Psychometric properties of the Arabic Posttraumatic Diagnostic Scale for DSM-5 (A-PDS-5)	10.1037/trm0000204	mo.ghamdi@tu.edu.sa	2020	Posttraumatic Diagnostic Scale -5 (PDS-5)	Civilian	Community	Arabic	Saudi Arabia	357	60	Forward & Backward		Pilot	qualitative interviews	Yes	CFA	Yes	Consistency (Cronbach) & test-retest			No
Al-Turkait 2014	Exploratory factor analysis of the eysenck personality questionnaire and the hopkins and post-traumatic stress checklists	DOI: 10.12659/MST.892175	Jude U. Ohaeri, judeohaeri@hotmail.com	2014	PTSD Checklist (PCL)	Civilian	Community	Arabic	Kuwait	624	70.8	Forward & Backward						Yes	Consistency (Cronbach)			No
Ho 2019	Translation and validation of the Chinese ICD-11 International Trauma Questionnaire (ITQ) for the Assessment of Posttraumatic Stress Disorder (PTSD) and Complex PTSD (CPTSD)	https://doi.org/10.1080/20008198.2019.1608718	grace.wk.ho@polyu.edu.hk	2019	International Trauma Questionnaire (ITQ)	Civilian	Community	Chinese	Hong Kong	423	58.6	Forward & Backward		Yes	Face validity & Content Validitiy Index & Pilot	Yes	CFA	Yes	Consistency (Cronbach) & test-retest			ONLINE	https://www.traumameasuresglobal.com/_files/ugd/be25b4_fa9c5f4850c547769adca6e7a32334d5.pdf
Yang 2007	The Research on the Reliabil ity and Validity of PCL-C and Influence Factors.	10.13342/j.cnki.cjhp.2007.01.003	yangxy@dlmedu.edu.cn	2007	PTSD Checklist (PCL)	Civilian	Community	Chinese	Mainland China	186	Not reported	Forward & Backward		Yes		Yes	PCA	Yes	Consistency (Cronbach) & test-retest			No
Huang 1992	The Chinese Version of the Impact of Event Scale-Revised: Reliability and Validity			2006	Impact of Event Scale - Revised (IES-R)	Civilian	Community	Chinese	Mainland China	439	1	Forward & Backward				None		Yes	Consistency (Cronbach) & test-retest	Yes	Sens Spec ROC	No
Mendoza 2017	Evidence of the paradoxical effect of social network support: A study among Filipino domestic workers in China	10.1016/j.psychres.2017.05.037	brianhall@umac.mo	2017	PTSD Checklist for DSM-5 (PCL-5)	Civilian	Community	Filipino	China	261	100	Forward & Backward						Yes	Consistency (Cronbach)			No
Mordeno 2014	Examining posttraumatic stress disorder's latent structure between treatment-seeking and non-treatment-seeking Filipinos	10.1016/j.ajp.2014.05.003	imelumordeno@gmail.com, mordz@yahoo.com	2014	Harvard Trauma Questionnaire (HTQ)	Civilian	Community	Filipino-Tagalog	Philippines	737	62.8	Forward & Backward	Panel/Team			Yes	CFA	Yes	Consistency (Cronbach)			No
Hearn 2012	A French adaptation of the Posttraumatic Diagnostic Scale	10.1037/a0025591	melissa.david@unige.ch	2011	Posttraumatic Diagnostic Scale (PDS)	Civilian	Community	French	Switzerland	287	63	Forward & Backward				Yes	CFA	Yes	Consistency (Cronbach)	Yes	Correlations with IESR	No
Brunet 2003	Validation of a French Version of the Impact of Event Scale-Revised	10.1177/070674370304800111	alain.brunet@douglas.mcgill.ca	2003	Impact of Event Scale - Revised (IES-R)	Civilian	Community	French	Canada	224	100	Forward & Backward				Yes	PCA	Yes	Consistency (Cronbach)	Yes	Convergent Validity correlation with ice strom questionnaire	ONLINE	https://journals.sagepub.com/doi/10.1177/070674370304800111?url_ver=Z39.88-2003&rfr_id=ori:rid:crossref.org&rfr_dat=cr_pub%20%200pubmed
Leaman 2012	Religious coping and risk factors for psychological distress among African torture survivors	10.1037/a0026622	cgee@gwu.edu	2012	Harvard Trauma Questionnaire (HTQ)	Civilian	Community	French & Amharic	USA	131	54.9	Forward & Backward						Yes	Consistency (Cronbach)			No
Hocker 2012	Posttraumatic stress in cancer patients: Validation of the German Version of the PTSD Checklist-Civilian Version (PCL-C)	10.3233/ZMP-2012-210003	mehnert@uke.de	2012	PTSD Checklist (PCL)	Civilian	Community	German	Germany	1594	67.9					Yes	EFA & CFA	Yes	Consistency (Cronbach)	Yes	Correlation IES-R ROC	No
Griesel 2006	Psychometric qualities of the German version of the Posttraumatic Diagnostic Scale (PTDS)	10.1037/1040-3590.18.3.262	wessa@zi-mannheim.de	2006	Posttraumatic Diagnostic Scale (PDS)	Civilian	Community	German	Germany	143	60					Yes	EFA	Yes	Consistency (Cronbach) & test-retest	Yes	Specificity and Sensitivity with SCID-I & CAPS correlation with questionnaire PTSD	No
Christen 2021	Item response model validation of the German ICD-11 International Trauma Questionnaire for PTSD and CPTSD	10.32872/cpe.5501	dc_christen@gmx.ch	2021	International Trauma Questionnaire (ITQ)	Civilian	Community	German	Germany	500	53	Forward & Backward				Yes	CFA & PCA	Yes	IRT	Yes	IRT	ONLINE	https://www.traumameasuresglobal.com/_files/ugd/be25b4_542119c23f904aaf845c32d8eeeca9c9.pdf
Calbari 2010	Exploratory factor analysis of the Greek adaptation of the PTSD Checklist-Civilian Version	10.1080/15325024.2010.491748	calbari@otenet.gr	2010	PTSD Checklist (PCL)	Civilian	Community	Greek	Greece	312	60.2	Forward & Backward		Yes	Pilot	Yes	EFA	Yes	Consistency (Cronbach)			No
Blanc 2016	Religious Beliefs, PTSD, Depression and Resilience in Survivors of the 2010 Haiti Earthquake	10.1016/j.jad.2015.10.046	juditeblanc@yahoo.fr	2016	PTSD Checklist (PCL)	Civilian	Community	Haitian Creole	Haiti	167	48.5	Forward & Backward						Yes	Consistency (Cronbach)			No
Patel 2021	Gender-based violence and suicidal ideation among Indian women from slums: An examination of direct and indirect effects of depression, anxiety, and PTSD symptoms	10.1037/tra0000998	anushka.patel@ucsf.edu	2021	PTSD Checklist for DSM-5 (PCL-5)	Civilian	Community	Hindi	India	112	100	Forward & Backward						Yes	Consistency (Cronbach)			No
Patel 2022	A pilot study adapting and validating the Harvard Trauma Questionnaire (HTQ) and PTSD checklist-5 (PCL-5) with Indian women from slums reporting gender-based violence	10.1186/s12905-022-01595-3	apatel@hsph.harvard.edu	2022	Harvard Trauma Questionnaire DSM-5 (HTQ-5)	Civilian	Community	Hindu	India	111	100	Forward & Backward		Other: Yes	Comprehension & Pilot			Yes	Consistency (Cronbach) & Interrater Reliability	Yes	pcl-5 HTQ5	On Request	apatel@hsph.harvard.edu
Warsini 2015	Psychometric evaluation of the Indonesian version of the Impact of Event Scale-Revised	10.1111/jpm.12194	sri.warsini@my.jcu.edu.au	2015	Impact of Event Scale - Revised (IES-R)	Civilian	Community	Indonesian	Indonesia	110	53.6	Forward & Backward	Panel/Team	Yes	Pilot	Yes	CFA	Yes	Consistency (Cronbach) & test-retest			No
Ho 2020	The validity of ICD-11 PTSD and Complex PTSD in East Asian cultures: findings with young adults from China, Hong Kong, Japan, and Taiwan	10.1080/20008198.2020.1717826	grace.wk.ho@polyu.edu.hk	2020	International Trauma Questionnaire (ITQ)	Civilian	Community	Japanese	Hong Kong, China, Taiwan, Japan	1346	67.9	Forward & Backward				Yes	CFA	Yes	Consistency (Cronbach)	Yes	SEM with other constructs	ONLINE	https://www.traumameasuresglobal.com/_files/ugd/be25b4_9a5566d81e9049babc47567e661beb41.pdf
Cohen 2009	Prevalence and predictors of posttraumatic stress disorder and depression in HIV-infected and at-risk Rwandan women	10.1089/jwh.2009.1367	mardge.cohen@gmail.com	2009	Harvard Trauma Questionnaire (HTQ)	Civilian	Community	Kinyarwanda	Rwanda	936	100	Forward & Backward	Panel/Team	Yes	Pilot			Yes	Consistency (Cronbach)			No
Yeomans 2008	Symptom comparison across multiple solicitation methods among Burundians with traumatic event histories	10.1002/jts.20325	jh49@drexel.edu	2008	Harvard Trauma Questionnaire (HTQ)	Civilian	Community	Kirundi	Burundi	78	36	Forward & Backward						Yes	Consistency (Cronbach)			No
Hecker 2016	Pathological spirit possession as a cultural interpretation of trauma-related symptoms	10.1037/tra0000117	t.hecker@psychologie.uzh.ch	2016	PTSD Symptom Scale - Interview (PSS-I)	Civilian	Community	Kishahili	DRC	73	74		Panel/Team					Yes	Consistency (Cronbach)			No
Choi 2021	ICD-11 posttraumatic stress disorder (PTSD) and complex PTSD among organized violence survivors in modern South Korean history of political oppression	10.1080/10615806.2020.1839889	hchoi@g.cbnu.ac.kr	2021	International Trauma Questionnaire (ITQ)	Civilian	Community	Korean	Korea	251	19.5	Forward & Backward				Yes	CFA	Yes	Consistency (Cronbach)	Yes	Discriminant validity between CPTSD & PTSD and non-diagnosed group across	ONLINE	https://www.traumameasuresglobal.com/_files/ugd/be25b4_d3c6a6f7d3c34712bb5c512e57f18fa9.pdf
Malinauskienƒó 2016	The Impact of Event Scale - Revised: psychometric properties of the Lithuanian version in a sample of employees exposed to workplace bullying		vilija.malinauskiene@gmail.com	2016	Impact of Event Scale - Revised (IES-R)	Civilian	Community	Lithuanian	Lithuania	294	67	Forward & Backward				Yes	PCA	Yes	Consistency (Cronbach)			No
Kazlauskas 2018	The structure of ICD-11 PTSD and complex PTSD in Lithuanian mental health services	10.1080/20008198.2017.1414559	evaldas.kazlauskas@fsf.vu.lt	2018	International Trauma Questionnaire (ITQ)	Civilian	Community	Lithuanian	Lithuania	280	77.5	Forward & Backward				Yes	CFA & LCA	Yes	Consistency (Cronbach)			ONLINE	https://www.traumameasuresglobal.com/_files/ugd/be25b4_b16790b6ee004fd5a7f4f2ac894d631e.pdf
Murphy 2018	Testing competing factor models of the latent structure of post-traumatic stress disorder and complex post-traumatic stress disorder according to ICD-11	10.1080/20008198.2018.1457393	smurphy@health.sdu.dk	2018	International Trauma Questionnaire (ITQ)	Civilian	Community	Luo	Uganda	314	51	Forward & Backward				Yes	CFA	Yes	Consistency (Cronbach)			No
Hem 2012	The Norwegian version of the PTSD Checklist (PCL): Construct validity in a Community sample of 2004 tsunami survivors	10.3109/08039488.2012.655308	amilla.hem@medisin.uio.no	2012	PTSD Checklist (PCL)	Civilian	Community	Norwegian	Norway unclear	62	53	Forward & Backward								Yes	SCID Sensitivity and Specificity	No
SharifNia 2021	Psychometric Properties of the Impact of Events Scale-Revised (IES-R) Among General Iranian Population During the COVID-19 Pandemic	10.3389/fpsyt.2021.692498	l.hosseini69@gmail.com	2021	Impact of Event Scale - Revised (IES-R)	Civilian	Community	Persian	Iran	500	68.4	Forward & Backward	Panel/Team	Yes	Pilot	Yes	EFA & CFA	Yes	Consistency (Cronbach) & McDonald CR			No
Iranmanesh 2015	Post-traumatic Stress Symptoms among Iranian Parents of Children during Cancer Treatment	10.3109/01612840.2014.983622	shamsiala@gmail.com	2015	Impact of Event Scale - Revised (IES-R)	Civilian	Community	Persian	Iran	200	50	Forward & Backward	Panel/Team	Yes	Pilot			Yes	Consistency (Cronbach)			No
Carvalho 2020	Portuguese version of the Posttraumatic Stress Disorder Checklist for DSM-5 (PCL-5): Comparison of latent models and other psychometric analyses	10.1002/jclp.22930	teresacarvalho.psi@gmail.com	2020	PTSD Checklist for DSM-5 (PCL-5)	Civilian	Community	Portuguese	Portugal	446	20	Forward & Backward		Other: Yes	Pilot	Yes	CFA	Yes	Consistency (Cronbach) & test-retest			No
Zeligman 2020	Posttraumatic growth in prolonged drought survivors in Botswana: The role of social support and religious coping	10.1037/trm0000237	melissa.zeligman@ucf.edu	2020	Harvard Trauma Questionnaire (HTQ)	Civilian	Community	Setswana	Botswana	300	53	Forward & Backward						Yes	Consistency (Cronbach)			No
Fernando 2008	Assessing Mental Health and Psychosocial Status in Communities Exposed to Traumatic Events: Sri Lanka as an Example	10.1037/a0013940	gfernan2@calstatela.edu	2008	PTSD Checklist (PCL)	Civilian	Community	Sinhalese	Sri Lanka	170	72	Forward & Backward			Pilot			Yes	Consistency (Cronbach)			No
John 2007	Validation of a measure to assess Post-Traumatic Stress Disorder: A Sinhalese version of impact of event scale	10.1186/1745-0179-3-4	drprashantham@cccindia.org	2007	Impact of Event Scale - Revised (IES-R)	Civilian	Community	Sinhalese	Sri Lanka	30	Not reported	Forward & Backward				Yes	PCA	Yes	Consistency (Cronbach) & Interrater Reliability	Yes	ROC analysis	No
Gargurevich 2009	Factor structure of the Impact of Event Scale-Revised in two different Peruvian samples	10.1002/da.20430	rafael.gargurevich@psy.kuleuven.be	2009	Impact of Event Scale - Revised (IES-R)	Civilian	Community	Spanish	Peru	174 & 562	63.0 & 59.0	Forward & Backward		Yes	Panel/Team	Yes	CFA	Yes	Consistency (Cronbach)	Yes	Discriminant validity with two samples & Concurrent validity with CAPS	No
Bonilla-Escobar 2018	Randomized controlled trial of a transdiagnostic cognitive-behavioral intervention for Afro-descendants' survivors of systemic violence in Colombia	10.1371/journal.pone.0208483	jbonillaescobar@gmail.com	2018	PTSD Checklist (PCL)	Civilian	Community	Spanish	Columbia	364	82.1							Yes	Consistency (Cronbach)			No
Leiva-Bianchi 2013	Validation of the Davidson Trauma Scale in its original and a new shorter version in people exposed to the F-27 earthquake in Chile	10.3402/ejpt.v4i0.21239	marcleiva@utalca.cl	2013	Davidson Trauma Scale (DTS)	Civilian	Community	Spanish	Chile	291	Not reported					Yes	EFA & CFA	Yes	Consistency (Cronbach)	Yes	Correlation DTS	No
Vera-Villarroel 2011	Chilean Validation of the Posttraumatic Stress Disorder Checklist‚ÄìCivilian Version (PCL‚ÄìC) after the Earthquake on February 27, 2010	10.2466/02.13.15.17.PR0.109.4.47-58	pablo.vera@usach.cl	2011	PTSD Checklist (PCL)	Civilian	Community	Spanish	Chile	509	53	Forward & Backward				Yes	CFA	Yes	Consistency (Cronbach)	Yes		No
Rodriguez-Rey 2019	Burnout and posttraumatic stress in paediatric critical care personnel: Prediction from resilience and coping styles	10.1016/j.aucc.2018.02.003	rocio.rodriguez.rey@gmail.com	2019	Trauma Screening Questionnaire (TSQ)	Civilian	Community	Spanish	Spain	298 & 189	82.6 & 84.1	Forward & Backward						Yes	Consistency (Cronbach)			ONLINE	https://osf.io/e5wzb/
Morales 2006	Evaluación de la escala de trauma de Davidson. Estandarización de la Escala de Trauma de Davidson (DTS)		cmdei@speedy.com	2006	Davidson Trauma Scale (DTS)	Civilian	Community	Spanish	Peru	100	0.68					Yes	EFA, CFA	Yes	Consistency (Cronbach)			No
Tareen 2012	Evaluation of an Urdu version of the Impact of Event Scale - Revised		Saleem.Tareen@northerntrust.hscni.net	2012	Impact of Event Scale - Revised (IES-R)	Civilian	Community	Urdu	Pakistan	118	Not reported	Forward & Backward						Yes	Consistency (Cronbach)	Yes		On Request	Saleem.Tareen@northerntrust.hscni.net
Hinton 2018	Culturally Sensitive Assessment of Anxious-Depressive Distress in Vietnam: Avoiding Category Truncation	10.1177/1363461518764500	devon_hinton@hms.harvard.edu	2018	Posttraumatic Diagnostic Scale (PDS)	Civilian	Community	Vietnamese	Vietnam	1004	56	Forward & Backward						Yes	Consistency (Cronbach) (unclear)			No
Hinsberger 2016	Perpetuating the cycle of violence in South African low-income communities: Attraction to violence in young men exposed to continuous threat	10.3402/ejpt.v7.29099	martina.hinsberger@uni-konstanz.de	2016	PTSD Symptom Scale - Interview (PSS-I)	Civilian	Community	Xhosa	South Africa	290	0	Forward & Backward	Panel/Team					Yes	Consistency (Cronbach) & Interrater Reliability			No
Hall 2019	Psychometric validation of the PTSD Checklist-5 among female Filipino migrant workers		bjh9622@nyu.edu	2019	PTSD Checklist for DSM-5 (PCL-5)	Civilian	Community	Tagalog	Macau	130 & 99	100 & 100	Forward & Backward	Panel/Team	Yes	Pilot			Yes	Consistency (Cronbach) & test-retest	Yes	Sens Spec MINI	On Request	bjh9622@nyu.edu
Selmo 2019	Psychometric Properties of the Online Arabic Versions of BDI-II, HSCL-25, and PDS	10.1027/1015-5759/a000367	p.selmo@bzfo.de	2019	Posttraumatic Diagnostic Scale (PDS)	Civilian	Clinical	Arabic	Germany	1544	65.6	Forward & Backward				Yes	CFA					No
Hinton 2010	Khyal attacks: A key idiom of distress among traumatized Cambodia refugees	10.1007/s11013-010-9174-y	devon_hinton@hms.harvard.edu	2010	PTSD Checklist (PCL)	Civilian	Clinical	Cambodian	Cambodia	220	62							Yes	Interrater Reliability & test-retest			No
Chen 2001	The Chinese version of the Davidson Trauma Scale: A practice test for validation	10.1046/j.1440-1819.2001.00895.x	mongliang@sinamail.com	2001	Davidson Trauma Scale (DTS)	Civilian	Clinical	Chinese	Taiwan	210	60.5	Forward & Backward				Yes	PCA	Yes	Consistency (Cronbach) & test-retest	Yes	Concurrent validity ROC	No
Fung 2019	Using the Post-traumatic Stress Disorder (PTSD) Checklist for DSM-5 to screen for PTSD in the Chinese context: A pilot study in a psychiatric sample	10.1080/26408066.2019.1676858	andyhwfung@gmail.com	2019	Primary Care PTSD Screen (PC-PTSD) & PTSD Checklist for DSM-5 (PCL-5)	Civilian	Clinical	Chinese	Taiwan	56	66.1	Forward & Backward						Yes	Consistency (Cronbach)	Yes	Correlated with PC-PTD-5 Sensitivity and Specificity	On Request	andyhwfung@gmail.com
Hansen 2021	Validation of the Danish International Trauma Questionnaire for posttraumatic stress disorder in chronic pain patients using clinician-rated diagnostic interviews	10.1080/20008198.2021.1880747	mhansen@health.sdu.dk	2021	International Trauma Questionnaire (ITQ)	Civilian	Clinical	Danish	Denmark	40 for Clinical accuracy, 1099 for all other meausures	47.5 & 68.8	Forward & Backward	Panel/Team			Yes	CFA	Yes	Consistency (Cronbach)	Yes	Diagnositic accuracy compared with Clinical diagnostic interview & Concurrent discriminant validity with PCL5	ONLINE	https://www.traumameasuresglobal.com/_files/ugd/be25b4_90a72d644c484b4eae5be68e58b65747.pdf
Kruger-Gottschalk 2017	The German version of the Posttraumatic Stress Disorder Checklist for DSM-5 (PCL-5): Psychometric properties and diagnostic utility	10.1186/s12888-017-1541-6	antje.krueger@uni-muenster.de	2017	PTSD Checklist for DSM-5 (PCL-5)	Civilian	Clinical	German	Germany	352	56.3	Forward & Backward				Yes	CFA	Yes	Consistency (Cronbach) & test-retest	Yes	Correlation with CAPS-5 ROC	No
Mystakidou 2007	Psychometric Properties of the Impact of Event Scale in Greek Cancer Patients	10.1016/j.jpainsymman.2006.09.023	mistakidou@ yahoo.com	2007	Impact of Event Scale - Revised (IES-R)	Civilian	Clinical	Greek	Greece	82	53.7	Forward & Backward				Yes	CFA	Yes	Consistency (Cronbach) & test-retest			No
Kontoangelos 2017	Reliability, validity and psychometric properties of the Greek translation of the posttraumatic stress disorder scale		kontange@hol.gr	2017	Davidson Trauma Scale (DTS)	Civilian	Clinical	Greek	Greece	294	40.8	Forward & Backward				Yes	PCA	Yes	Consistency (Cronbach) & test-retest			No
Karanikola 2021	Pilot exploration of post-traumatic stress symptoms in intensive care unit survivors in Cyprus	10.1111/nicc.12574	maria.karanikola@cut.ac.cy	2020	Davidson Trauma Scale (DTS)	Civilian	Clinical	Greek-Cypriot	Cyprus	69	32.9	Forward & Backward	Panel/Team	Yes	Face validity	Yes	CFA	Yes	Consistency (Cronbach) & test-retest	Yes		No
Oe 2020	Screening for psychotrauma related symptoms: Japanese translation and pilot testing of the Global Psychotrauma Screen	10.1080/20008198.2020.1810893	oe_misari@kurume-u.ac.jp	2020	Global Psychotrauma Screen (GPS)	Civilian	Clinical	Japanese	Japan	58	93	Forward & Backward		Yes	Pilot			Yes	Consistency (Cronbach)	Yes	Correlation PCL5	ONLINE	https://de.global-psychotrauma.net/_files/ugd/893421_4f9d81b41cc7461a94b6128f09f5b28d.pdf
Jung 2018	A Brief Screening Tool for PTSD: Validation of the Korean Version of the Primary Care PTSD Screen for DSM-5 (K-PC-PTSD-5)	10.3346/jkms.2018.33.e338	jooeon.park@gmail.com	2018	Primary Care PTSD Screen (PC-PTSD)	Civilian	Clinical	Korean	South Korea	252	50	Forward & Backward						Yes	Consistency (Cronbach) & test-retest	Yes	ROC analysis	No
Lim 2009	Reliability and validity of the Korean version of the Impact of Event Scale-Revised	10.1016/j.comppsych.2008.09.011	alberto@catholic.ac.kr	2009	Impact of Event Scale - Revised (IES-R)	Civilian	Clinical	Korean	South Korea	254	50	Forward & Backward				Yes	PCA	Yes	Consistency (Cronbach) & test-retest	Yes	Correlation with CAPS & ROC	No
Jaapar 2014	Validation of Malay Trauma Screening Questionnaire		zubaidiah@usm.my	2014	Trauma Screening Questionnaire (TSQ)	Civilian	Clinical	Malay	Malaysia	50	28	Forward & Backward		Yes	Face validity & Pilot			Yes	Consistency (Cronbach)	Yes	Correlation with CAPS & Sensitivity and Specificity	On Request	zubaidiah@usm.my
Klis 2011	Posttraumatic stress and depressive symptoms among people living with HIV in the Gambia	10.1080/09540121.2010.507756	s.klis@student.rug.nl	2011	Impact of Event Scale - Revised (IES-R)	Civilian	Clinical	Mandinka & Wolof	Gambia	44	78.6							Yes	Consistency (Cronbach)			No
Sele 2020	Psychometric properties of the International Trauma Questionnaire (ITQ) examined in a Norwegian trauma-exposed Clinical sample	10.1080/20008198.2020.1796187	psele75@gmail.com	2020	International Trauma Questionnaire (ITQ)	Civilian	Clinical	Norwegian	Norway	202	84.7	Forward & Backward				Yes	CFA	Yes	G-Theory G-Study D-Study			ONLINE	https://www.traumameasuresglobal.com/_files/ugd/be25b4_57a917f1452c44b8befd196a4fd8f5dd.pdf
Wyatt 2017	A longitudinal study of the aftermath of rape among rural South African women	10.1037/tra0000246	Gwyatt@mednet.ucla.edu.	2017	Posttraumatic Diagnostic Scale (PDS)	Civilian	Clinical	one of the local languages in South Africa	South Africa	209	100	Forward & Backward						Yes	Consistency (Cronbach)			No
deFariaCardoso 2021	Cross-Cultural Adaptation, Reliability, and Validity of a Brazilian of Short Version of the Posttraumatic Diagnostic Scale	10.3389/fpsyg.2021.614554	camposbaltatu@gmail.com	2021	Posttraumatic Diagnostic Scale (PDS)	Civilian	Clinical	Portuguese	Brazil	53	88.4	Forward & Backward		Yes	Pilot			Yes	Consistency (Cronbach)	Yes	short-version-PDS scale correlated positively with the DSM5 scale ROC	No
Verhey 2018	Validation of the Posttraumatic Stress Disorder Checklist-5 (PCL-5) in a primary care population with high HIV prevalence in Zimbabwe	10.1186/s12888-018-1688-9	ruth.verhey@zol.co.zw	2018	PTSD Checklist for DSM-5 (PCL-5)	Civilian	Clinical	Shona	Zimbabwe	204	85.3	Forward & Backward	Panel/Team					Yes	Consistency (Cronbach)	Yes	ROC CAPS	On Request	https://osf.io/r2tna/
Marshall 2004	Posttraumatic Stress Disorder Symptom Checklist: Factor structure and English-Spanish measurement invariance		grantmarshall@rand.org	2004	PTSD Checklist (PCL)	Civilian	Clinical	Spanish	USA	120	6					Yes	CFA & Measurment invariance					No
Costa-Requena 2010	Posttraumatic stress disorder symptoms in cancer: Psychometric analysis of the Spanish Posttraumatic Stress Disorder Checklist-Civilian version	10.1002/pon.1601	gcosta@csdm.cat	2010	PTSD Checklist (PCL)	Civilian	Clinical	Spanish	Spain	494	52					Yes	EFA	Yes	Consistency (Cronbach)			No
Martinez-Levy 2021	After a disaster: Validation of PTSD checklist for DSM-5 and the four- and eight-item abbreviated versions in mental health service users	10.1016/j.psychres.2021.114197	gaaml@imp.edu.mx	2021	PTSD Checklist for DSM-5 (PCL-5)	Civilian	Clinical	Spanish	Mexico	68	76.5	Forward & Backward		Yes	Pilot			Yes	Consistency (Cronbach)	Yes	ROC with CAPS-5	No
Bobes 2000	Evaluación de las propiedades psicométricas de la versión española de cinco cuestionarios para la evaluación del trastorno de estrés postraumático		bobes@uniovi.es	2000	Davidson Trauma Scale (DTS)	Civilian	Clinical	Spanish	Spain	86	0.6512							Yes	Consistency (Cronbach) & test-retest	Yes	Correlation with other questionnaires, diagnostic accuracy	No
Sveen 2016	Psychometric properties of the PTSD Checklist for DSM-5: a pilot study	10.3402/ejpt.v7.30165	josefin.sveen@neuro.uu.se	2016	PTSD Checklist for DSM-5 (PCL-5)	Civilian	Clinical	Swedish	Sweden	62	70	Forward & Backward						Yes	Consistency (Cronbach)	Yes	Correlation with IES-R	No
Akerblom 2017	The Impact of PTSD on Functioning in Patients Seeking Treatment for Chronic Pain and Validation of the Posttraumatic Diagnostic Scale	10.1007/s12529-017-9641-8	Sophia √Ökerblom, sophia.akerblom@psy.lu.se	2017	Posttraumatic Diagnostic Scale (PDS)	Civilian	Clinical	Swedish	Sweden	463	72.1	Forward & Backward	Panel/Team	Other:		Yes	CFA	Yes	Consistency (Cronbach)			No
Housen 2018	Validation of mental health screening instruments in the Kashmir Valley, India	10.1177/1363461518764487 j	tambrihousen@mac.com	2018	Harvard Trauma Questionnaire (HTQ)	Civilian	Clinical	Urdu	India	290	60	Forward & Backward		Yes	Pilot			Yes	Consistency (Cronbach)	Yes	Senstivity Specificity analysis compared with MINI	ONLINE	https://osf.io/kwazs/
Sikkema 2018	Improving AIDS Care After Trauma (ImpACT): Pilot outcomes of a coping intervention among HIV-infected women with sexual trauma in South Africa	10.1007/s10461-017-2013-1	kathleen.sikkema@duke.edu	2018	PTSD Checklist for DSM-5 (PCL-5)	Civilian	Clinical	Xhosa	South africa	64	100	Forward & Backward						Yes	Consistency (Cronbach)			No
