# Supplementary material for: Mapping the availability of translated versions of posttraumatic stress disorder screening questionnaires for adults: A scoping review
Source: Eur J Psychotraumatol. 2022 Nov 25;13(2):2143019. doi: 10.1080/20008066.2022.2143019 (PMC9724641; doi:10.1080/20008066.2022.2143019)
Supplement: Supplemental Material [file ZEPT_A_2143019_SM9910.xlsx]

## Sheet: Tabelle1
name	Number_of_studies
Afghanistan	1
Australia	2
Austria	1
Botswana	1
Brazil	2
Burundi	1
Cambodia	1
Canada	1
Chile	3
China	11
Colombia	1
Cyprus	1
Denmark	2
Dem. Rep. Congo	1
United Kingdom	1
France	1
Gambia	1
Germany	6
Greece	3
Haiti	2
India	3
Indonesia	2
Iran	2
Israel	6
Japan	4
Kenya	1
Kuwait	1
Lebanon	2
Lithuania	2
Malaysia	2
Mexico	1
Netherlands	2
Nigeria	1
Norway	2
Pakistan	1
Peru	2
Philippines	2
Portugal	3
Rwanda	1
Saudi Arabia	2
Somalia	1
South Africa	4
Korea	6
Spain	3
Sri Lanka	4
Sweden	2
Switzerland	3
Taiwan	4
Tajikistan	1
Timo-Leste	3
Turkey	3
Uganda	2
Ukraine	1
United States	12
Vietnam	1
Zimbabwe	1
